# Supplementary material for: Integrating Natural Language Processing and Interpretive Thematic Analyses to Gain Human-Centered Design Insights on HIV Mobile Health: Proof-of-Concept Analysis
Source: JMIR Hum Factors. 2022 Jul 21;9(3):e37350. doi: 10.2196/37350 (PMC9353680; doi:10.2196/37350)
Supplement: Multimedia Appendix 1 [file humanfactors_v9i3e37350_app1.txt]

# -*- coding: utf-8 -*-
"""
Created on Mon May 18 10:38:40 2020

@author: [MASKED]
"""

import numpy as np  
import pandas as pd  
import matplotlib.pyplot as plt  

# import posts
TWM = pd.read_csv(r'C:/Users/steph/TWM_Data/Qualitative_Wall_Report.csv')
TWM.columns = ['SID','PostDate','NodeID','PNodeID','Type','PostBody','ImagePath','SharedVidPath']


# list of eligible participants with condition = intervention.
validIDs = [50031,50032,50039,50043,50046,50049,50053,50055,50058,50059,50060,50071,50073,50077,
            50080,50082,50093,50095,50102,50113,50116,50119,50128,50130,50138,50139,50145,50146,
            50147,50148,50151,50154,50182,50192,50193,50195,50201,50209,50215,50216,50226,50230,
            50234,50236,50245,50256,50268,50272,50278,50285,50287,50288,50297,50315,50340,50361,
            50367,50369,50371,50377,50384,50396,50401,50407,50409,50410,50411,50413,50417,50442,
            50443,50444,50445,50446,50450,50454,50456,50458,50459,50463,50474,50475,50480,50481,
            50493,50498,50501,50510,50518,50520,50548,50562,50563,50591,50602,50622,50628,50637,
            50658,50660,50674,50680,50684,50690,50691,50724,50726,50727,50738,50749,50773,50782,
            50798,50803,50809,50810,50814,50820,50821,50828,50848,50849,50867,50869,50879,50882,
            50884,50900,50907,50913,50920,50922,50923,50926,50927,50936,50940,50954,50967,50972,
            50974,50986,50990,50997,51005,51009,51022,51026,51030,51045,51056,51059,51062,51067,
            51068,51072,51080,51081,51082,51087,51103,51104,51107,51121,51126,51130,51141,51149,
            51160,51163,51183,51188,51196,51201,51202,51207,51228,51234,51235,51248,51249,51254,
            51258,51265,51269,51275,51289,51298,51306,51319,51321,51335,51338,51341,51343,51345,
            51349,51364,51369,51378,51380,51381,51391,51394,51395,51405]

# remove test IDs
TWMa=TWM[(TWM.SID != 99999) & (TWM.SID != 59743) & (TWM.SID != 87878800) & (TWM.SID != 77779) 
         & (TWM.SID != 44444) & (TWM.SID != 97531) & (TWM.SID != 13579) & (TWM.SID != 86559) & (TWM.SID > 5999)] 


# get word count
word_count = pd.DataFrame(TWMa['PostBody'].str.count(' ') + 1)

# omit shared videos and shared images
TWMa = TWMa.drop(['SharedVidPath'],axis=1)
TWMa = TWMa.drop(['ImagePath'],axis=1)

# sentiment analysis    
from vaderSentiment.vaderSentiment import SentimentIntensityAnalyzer
    
analyzer = SentimentIntensityAnalyzer()

# define a function for testing
def sentiment_analyzer_scores(sentence):
    score = analyzer.polarity_scores(sentence)
    print("{:-<40} {}".format(sentence, str(score)))

TWMa['features'] = TWMa['PostBody'].astype('str')

# remove simple punctuation (apostrophes in contractions, etc)
import string
def remove_punctuation(text):
    for punctuation in string.punctuation:
        text = text.replace(punctuation, '')
    return text

# import nltk for stemming after punctuation is removed
from nltk.stem import PorterStemmer
porter_stemmer = PorterStemmer()

def stem_sentences(sentence):
    tokens = sentence.split()
    stemmed_tokens = [porter_stemmer.stem(token) for token in tokens]
    return ' '.join(stemmed_tokens)

# keep a copy of the original set for reference and troubleshooting
scores = list(TWMa['features'])

# get sentiment scores using function created earlier
i=0
for feature in scores:
    vs = analyzer.polarity_scores(feature)
    scores[i] = ("{}".format(str(vs)))
    i+=1

# create dataframe and separate into columns
scores2 = pd.DataFrame(scores)
scores2.columns = ['scores']
scores2['scores'] = scores2['scores'].astype(str)

f = lambda x: x["scores"].split("'neg': ")[1].split(",")[0]
scores2['neg']  = scores2.apply(f, axis=1)

f = lambda x: x["scores"].split("'neu': ")[1].split(",")[0]
scores2['neu']  = scores2.apply(f, axis=1)

f = lambda x: x["scores"].split("'pos': ")[1].split(",")[0]
scores2['pos']  = scores2.apply(f, axis=1)

f = lambda x: x["scores"].split("'compound': ")[1].split("}")[0]
scores2['compound']  = scores2.apply(f, axis=1)

# drop column of scores list in string format
scores2 = scores2.drop("scores", axis = 1)

# reset dataframe index
TWMa.reset_index(inplace=True)
TWMa = TWMa.drop(['index'],axis=1)

# merge new columns with posts
features_scores = TWMa.join(scores2) #merge

# convert scores column to numeric format for sorting
features_scores[['pos','neg','neu','compound']] = features_scores[['pos','neg','neu','compound']].apply(pd.to_numeric)

#sort the dataframe
features_scores = features_scores.sort_values('compound',ascending=False)

features_scores['features'] = features_scores['features'].str.lower()

# calculate frequency by word
word_freq = pd.DataFrame(features_scores.features.str.split(expand=True).stack().value_counts())

# reset index, rename columns, format
word_freq.reset_index(level=0, inplace=True)
word_freq.columns = ['word','frequency']
word_freq['frequency'] = word_freq['frequency'].apply(pd.to_numeric)

# filter out words of less than two characters in length.
word_freq2 = word_freq[word_freq['word'].apply(lambda x: len(x) > 2)]

# filter words that appear less frequently than 100 times in the tweets
pd.options.mode.chained_assignment = None  # default='warn'

# load stopwords
from nltk.corpus import stopwords 
stop = stopwords.words('english')

# convert to lowercase
word_freq2['word'] = word_freq2['word'].str.lower()

# remove stopwords
word_freq4 = word_freq2[~word_freq2['word'].isin(stop)]


remove = ["i'm","i’m","i've","https","don","com","http","ve"]

word_freq5 = word_freq4[~word_freq4['word'].isin(remove)]
word_freq5.to_excel(r"C:\Users\steph\TWM_Data\Cleaned\TWM_WordFrequency_FullData_FewerStopWords.xlsx", index=False)

word_freq5.head(50)

plt.figure(figsize=(20,10))
# select a range for plotting purposes
index = np.arange(len(word_freq5['word'][:50]))
plt.barh(index, word_freq5['frequency'][:50])
plt.ylabel('Word', fontsize=18)
plt.xlabel('Frequency', fontsize=18)
plt.yticks(index, word_freq5['word'][:50], fontsize=12, rotation=0)
plt.title('Word Frequencies (50 selected terms)',fontsize=18)
#plt.show() # used to display plot rather than save 
plt.savefig(r'C:/Users/steph/TWM_Data/Cleaned/WordFrequencies_FewerStopWords.png', format='png', dpi=600)

# create single string of 50 words
terms = list(word_freq5['word'][:50])
terms_conc = ' | '.join(terms)

# create list of associated scores by word frequency
features_scores_terms = features_scores[features_scores['features'].str.contains(terms_conc)==True]

features_scores_terms2 = features_scores[features_scores['PostBody'].str.contains(terms_conc)==True]['compound'].mean()


# calculate means for each subscore
sent_means = []
for x in terms:
    sent_means_neg = features_scores[features_scores['PostBody'].str.contains(x)==True]['neg'].mean()
    sent_means_neu = features_scores[features_scores['PostBody'].str.contains(x)==True]['neu'].mean()
    sent_means_pos = features_scores[features_scores['PostBody'].str.contains(x)==True]['pos'].mean()
    sent_means_comp = features_scores[features_scores['PostBody'].str.contains(x)==True]['compound'].mean()
    item = [x,sent_means_neg,sent_means_neu,sent_means_pos,sent_means_comp]
    sent_means.append(item)
    
sentiment_means = pd.DataFrame(sent_means,columns=['word','neg','neu','pos','compound'])


# reset the index
WF50 = word_freq5.reset_index(drop=True)

# preliminary data cleaning
WF50.columns = WF50.columns.str.replace(' ', '')
sentiment_means.columns = sentiment_means.columns.str.replace(' ', '')

# combine duplicate terms in our original frequency dataframe and find sum of frequencies among them
WF50 = WF50.groupby('word').apply(lambda x: pd.Series(dict(frequency=(x.frequency.sum()))))

# prepare for merge
left = WF50
right = sentiment_means

# merge
SMF = pd.merge(left,right,on='word')
SMF = SMF.dropna()
SMF = SMF.drop_duplicates()
SMF.to_excel(r"C:\Users\steph\TWM_Data\Cleaned\TWM_WordFrequency_Top50_FewerStopWords.xlsx", index=False)

# sort by compound score
SMF = SMF.sort_values('compound',ascending=False)

# create document term matrix
from sklearn.feature_extraction.text import CountVectorizer
from sklearn.feature_extraction import text 

remove = ["i'm","i’m","i've","https","don","com","http","ve","www","im","2017","ll","didn"]
stop_words = text.ENGLISH_STOP_WORDS.union(remove)

count_vect = CountVectorizer(max_df=0.8, min_df=2, stop_words=stop_words)
doc_term_matrix = count_vect.fit_transform(features_scores['PostBody'].values.astype('U'))
doc_term_matrix

# fit LDA model with sklearn
from sklearn.decomposition import LatentDirichletAllocation

LDA = LatentDirichletAllocation(n_components=3, random_state=42, doc_topic_prior=1, topic_word_prior =1)
LDA.fit(doc_term_matrix)

# obtain topic or class probabilities
ClassProb = pd.DataFrame(LDA.fit_transform(doc_term_matrix))
ClassProb_DF = pd.concat((features_scores.reset_index(drop=True), ClassProb.reset_index(drop=True)), axis = 1)

ClassProb_DF.to_excel(r"C:\Users\steph\TWM_Data\Cleaned\TWM_ClassProbabilities_FullData_FewerStopWords.xlsx", index=False)

# examine results of model fit
import random

for i in range(10):
    random_id = random.randint(0,len(count_vect.get_feature_names()))
    print(count_vect.get_feature_names()[random_id])
    
first_topic = LDA.components_[0]
top_topic_words = first_topic.argsort()[-20:]
for i in top_topic_words:
    print(count_vect.get_feature_names()[i])
    

# print top 30 words for each topic
LDA_3 = pd.DataFrame()

for i,topic in enumerate(LDA.components_):
    print(f'Top 30 words for topic #{i}:')
    print([count_vect.get_feature_names()[i] for i in topic.argsort()[-30:]])
    LDA_3[i] = [count_vect.get_feature_names()[i] for i in topic.argsort()[-30:]]
    print('\n')
    
topic_values = LDA.transform(doc_term_matrix)

features_scores['TopicLDA_3'] = topic_values.argmax(axis=1)

features_scores.to_excel(r"C:\Users\steph\TWM_Data\Cleaned\TWM_FeaturesScores_FewerStopWords.xlsx")
LDA_3.to_excel(r"C:\Users\steph\TWM_Data\Cleaned\TWM_WordFreqCategory_FullData_FewerStopWords.xlsx")

# create dataframes of word frequencies associated with each topic
topic0 = list(LDA_3[0])
topic1 = list(LDA_3[1])
topic2 = list(LDA_3[2])

LDA_3_topic0 = features_scores[features_scores['TopicLDA_3']==0]
LDA_3_topic1 = features_scores[features_scores['TopicLDA_3']==1]
LDA_3_topic2 = features_scores[features_scores['TopicLDA_3']==2]

topic0_freq = pd.DataFrame(LDA_3_topic0.features.str.split(expand=True).stack().value_counts())
topic1_freq = pd.DataFrame(LDA_3_topic1.features.str.split(expand=True).stack().value_counts())
topic2_freq = pd.DataFrame(LDA_3_topic2.features.str.split(expand=True).stack().value_counts())

topic0_freq.reset_index(inplace=True)
topic1_freq.reset_index(inplace=True) 
topic2_freq.reset_index(inplace=True)

word0 = topic0_freq[topic0_freq['index'].isin(topic0)].rename(columns={"index":"word", 0:"counts"})
word1 = topic1_freq[topic1_freq['index'].isin(topic1)].rename(columns={"index":"word", 0:"counts"})
word2 = topic2_freq[topic2_freq['index'].isin(topic2)].rename(columns={"index":"word", 0:"counts"})

wf0 = {}
for a, x in zip(word0.word,word0.counts):
    wf0[a] = x

wf1 = {}
for a, x in zip(word1.word,word1.counts):
    wf1[a] = x
    
wf2 = {}
for a, x in zip(word2.word,word2.counts):
    wf2[a] = x

# create wordclouds for each topic
from wordcloud import WordCloud

def gfunc0(word, font_size, position, orientation, random_state=3, **kwargs):
    return("hsl(230, 100%%, %d%%)" % np.random.randint(30,80))

def gfunc1(word, font_size, position, orientation, random_state=3, **kwargs):
    return("hsl(0, 90%%, %d%%)" % np.random.randint(30,80))

def gfunc2(word, font_size, position, orientation, random_state=3, **kwargs):
    return("hsl(153, 86%%, %d%%)" % np.random.randint(30,80))

wordcloud0 = WordCloud(background_color="black", max_words=30, contour_width=3, random_state=3, color_func=gfunc0, font_path='calibri', width=800, height=400)
wordcloud0.generate_from_frequencies(frequencies = wf0)
plt.figure()
plt.imshow(wordcloud0, interpolation="bilinear")
plt.axis("off")
#plt.show()
plt.savefig('C:/Users/steph/TWM_Data/Cleaned/wordcloud0b_FewerStopWords.png', format='png', dpi=600)

wordcloud1 = WordCloud(background_color="black", max_words=30, contour_width=3, random_state=5, color_func=gfunc1, font_path='calibri', width=800, height=400)
wordcloud1.generate_from_frequencies(frequencies = wf1)
plt.figure()
plt.imshow(wordcloud1, interpolation="bilinear")
plt.axis("off")
#plt.show()
plt.savefig('C:/Users/steph/TWM_Data/Cleaned/wordcloud1b_FewerStopWords.png', format='png', dpi=600)

wordcloud2 = WordCloud(background_color="black", max_words=30, contour_width=3, random_state=3, color_func=gfunc2, font_path='calibri', width=800, height=400)
wordcloud2.generate_from_frequencies(frequencies = wf2)
plt.figure()
plt.imshow(wordcloud2, interpolation="bilinear")
plt.axis("off")
#plt.show()
plt.savefig('C:/Users/steph/TWM_Data/Cleaned/wordcloud2b_FewerStopWords.png', format='png', dpi=600)

possent = features_scores[features_scores['compound']>0]
negsent = features_scores[features_scores['compound']<0]
neusent = features_scores[features_scores['compound']==0]


# Set the display.max_colwidth option to -1:
pd.set_option('display.max_colwidth', None)
features_scores[features_scores['TopicLDA_3']==0]['PostBody'].head(10)


# create LDA visual to portray separation between topics
import pyLDAvis.sklearn

dtm_posts = count_vect.fit_transform(features_scores['PostBody'].values.astype('U'))
lda_model = LatentDirichletAllocation(n_components=3)
lda_model.fit(dtm_posts)

#pyLDAvis.enable_notebook()
vis_data = pyLDAvis.sklearn.prepare(lda_model, dtm_posts, count_vect, mds='tsne')

#pyLDAvis.show(vis_data)

pyLDAvis.save_html(vis_data, 'C:/Users/steph/TWM_Data/Cleaned/ldavis_prepared_3topics_FewerStopWords.html')
